# Supplementary material for: Efficiency in Carbon Dioxide Fixation into Cyclic Carbonates: Operating Bifunctional Polyhydroxylated Pyridinium Organocatalysts in Segmented Flow Conditions
Source: Molecules. 2023 Feb 4;28(4):1530. doi: 10.3390/molecules28041530 (PMC9960811; doi:10.3390/molecules28041530)
Supplement: Supplementary file 1 [file molecules-28-01530-s001.zip]

Archive with 1 entries (1 files):
- molecules-2150696-supplementary.pdf
